# Supplementary material for: Association between cannabis use with urological cancers: A population‐based cohort study and a mendelian randomization study in the UK biobank
Source: Cancer Med. 2022 Aug 17;12(3):3468–76. doi: 10.1002/cam4.5132 (PMC9939109; doi:10.1002/cam4.5132)
Supplement: Supplementary file 2 — Table S12 [file CAM4-12-3468-s003.xlsx]

## Sheet: sTable9
Table S12. SNPs Included in the Genetic Instruments Used for Cannabis Use in Mendelian Randomization Analyses
Exposure	Outcome	Threshold	SNP	A1	A2	Freq A1	Gene-exposure estimate
							β	p-value
Cannabis use	Urologic cancers	p<5E-08	rs2875907	A	G	0.352	0.071	9.381e-17
			rs1448602	A	G	0.756	-0.062	6.55e-11
			rs9919557	T	C	0.614	-0.055	9.935e-11
			rs10499	A	G	0.651	0.053	1.134e-09
			rs7783012	A	G	0.38	0.10436	1.84e-09
			rs7651996	T	G	0.477	0.049	2.37e-09
			rs9773390	T	C	0.933	-0.171	5.659e-09
			rs17761723	T	C	0.346	0.047	3.236e-08
	Urologic cancers	p<1E-05	rs11191511	T	C	0.92	-0.087	6.058e-08
			rs1154693	A	G	0.146	-0.063	6.921e-08
			rs714008	T	C	0.117	0.067	1.888e-07
			rs1957725	T	C	0.823	0.055	2.526e-07
			rs1066339	A	G	0.168	0.147	2.719e-07
			rs9972422	A	G	0.709	-0.046	2.754e-07
			rs437021	T	C	0.459	-0.042	2.77e-07
			rs576076	A	G	0.253	0.048	4.431e-07
			rs2099149	T	G	0.809	-0.171	5.569e-07
			rs1808579	T	C	0.479	0.041	6.804e-07
			rs205723	A	G	0.414	0.041	1.029e-06
			rs10849982	A	G	0.172	-0.052	1.762e-06
			rs2059730	A	G	0.331	-0.042	1.854e-06
			rs146752096	T	G	0.086	0.069	1.96e-06
			rs1012534	A	G	0.566	0.039	2.251e-06
			rs1885331	T	G	0.751	0.045	2.333e-06
			rs12030183	T	C	0.682	0.041	2.605e-06
			rs2305758	T	C	0.28	0.043	2.699e-06
			rs13123620	A	G	0.591	0.039	3.196e-06
			rs2245192	T	C	0.884	-0.066	3.827e-06
			rs1503510	T	C	0.35	-0.04	3.939e-06
			rs9655332	T	G	0.423	0.067	3.953e-06
			rs7513688	A	G	0.358	-0.039	4.48e-06
			rs2086512	A	G	0.109	0.06	4.552e-06
			rs7107987	A	G	0.574	0.287	4.557e-06
			rs830147	A	G	0.053	-0.17	4.725e-06
			rs4837004	T	C	0.66	-0.039	4.787e-06
			rs4147187	T	C	0.021	0.143	4.952e-06
			rs2335349	T	C	0.481	0.038	5.012e-06
			rs11749751	A	G	0.795	-0.047	5.181e-06
			rs6047198	T	C	0.247	-0.043	5.409e-06
			rs7969834	A	G	0.727	-0.041	6.578e-06
			rs17294232	A	C	0.554	0.038	7.105e-06
			rs17481131	T	C	0.792	0.045	8.062e-06
			rs139621111	A	C	0.804	-0.088	8.15e-06
			rs34584174	A	G	0.276	0.045	8.45e-06
			rs2049824	A	C	0.533	-0.036	9.076e-06
Threshold for the genetic instrument (Threshold), effect allele (A1), reference allele (A2), effect allele frequency (Freq A1), risk coefficient representing the change in outcome for a one-unit increase in the exposure variable (β).
