# Supplementary material for: Association between cannabis use with urological cancers: A population‐based cohort study and a mendelian randomization study in the UK biobank
Source: Cancer Med. 2022 Aug 17;12(3):3468–76. doi: 10.1002/cam4.5132 (PMC9939109; doi:10.1002/cam4.5132)
Supplement: Supplementary file 3 — Table S13 [file CAM4-12-3468-s002.xlsx]

## Sheet: sTable10
Table S13. SNPs Included in the Genetic Instruments Used for Urologic Cancers in Mendelian Randomization Analyses
Exposure	Outcome	SNP	A1	A2	Freq A1	Gene-exposure estimate
						β	p-value
BCaa	Cannabis use	rs9642880	T	C	0.45	1.21	2e-18
		rs1014971	C	T	0.38	0.88	8.4e-12
		rs798766	T	C	0.45	1.24	9.9e-12
		rs62185668	A	G	0.236	1.19	1.5e-11
		rs8102137	C	T	0.33	1.13	1.7e-11
		rs6104690	A	G	0.571	0.88	2.19e-11
		rs1495741	G	A	0.24	0.87	4.2e-11
		rs2294008	T	C	0.46	1.13	4.4e-11
		rs17674580	T	C	0.34	1.17	7.6e-11
		rs1058396	G	A	0.489	1.14	2.9e-09
		rs10936599	T	C	0.24	0.81	4.53e-09
		rs12885353	C	T	0.06	1.55	4e-08
		rs907611	A	G	0.32	1.15	4.11e-08
RCCb	Cannabis use	rs4903064	C	T	0.23	1.21	2.2e-24
		rs7105934	A	G	0.07	0.69	7.8e-14
		rs74911261	A	G	0.02	1.41	2.1e-10
		rs4381241	C	T	0.44	1.11	3.1e-10
		rs7579899	A	G	0.4	1.15	2.3e-09
		rs2241261	T	C	0.51	1.1	5.8e-09
		rs1049380	C	A	0.315	1.18	6.07e-09
		rs10936602	C	T	0.27	0.9	8.8e-09
		rs11894252	G	A	0.4	1.14	1.8e-08
		rs3845536	C	T	0.68	1.21	2.3e-08
		rs67311347	A	G	0.31	0.9	2.5e-08
		rs4765623	T	C	0.34	1.15	2.6e-08
		rs11813268	T	C	0.16	1.12	3.9e-08
PCac	Cannabis use	rs10993994	T	C	0.381	1.228	9.11e-165
		rs77541621	A	G	0.024	1.893	1.08e-144
		rs11263763	A	G	0.529	1.219	2.55e-144
		rs148511027	G	GTTAT	0.473	1.17	6.74e-99
		rs6983267	G	T	0.511	1.175	3.06e-95
		rs1160267	G	A	0.429	1.153	1.03e-75
		rs11043143	T	C	0.198	1.182	1.2e-68
		rs76765083	T	G	0.923	1.308	1.24e-60
		rs5759167	G	T	0.502	1.132	5.79e-56
		rs113925811	A	C	0.128	1.181	1.07e-50
		rs7463326	G	A	0.745	1.167	5.62e-50
		rs77167534	C	T	0.941	1.269	7.82e-46
		rs72725879	T	C	0.185	1.229	2.85e-44
		rs17464492	A	G	0.717	1.119	1.98e-41
		rs2242652	G	A	0.793	1.141	3.08e-36
		rs7628934	C	T	0.501	1.097	2.88e-32
		rs2811476	C	A	0.266	1.105	4.43e-32
		rs10486567	G	A	0.763	1.121	6.88e-31
		rs7679673	C	A	0.592	1.105	7.73e-30
		rs2028900	C	T	0.558	1.086	3.879e-28
		rs339351	C	A	0.694	1.093	2.476e-27
		rs77559646	A	G	0.023	1.328	2.76e-27
		rs76832527	A	G	0.171	1.115	6.04e-27
		rs684232	C	T	0.352	1.086	1.767e-26
		rs6853490	G	A	0.442	1.082	1.358e-25
		rs4245739	A	C	0.739	1.095	2.43e-25
		rs11825796	A	G	0.261	1.099	3.42e-24
		rs143745027	G	A	0.064	1.165	6.04e-24
		rs11649743	G	A	0.805	1.102	8.16e-23
		rs9959454	A	G	0.732	1.085	7.093e-22
		rs9306894	G	A	0.363	1.077	1.212e-21
		rs6003062	G	A	0.933	1.17	3.78e-21
		rs11568818	T	C	0.55	1.074	1.069e-20
		rs1270884	A	G	0.483	1.071	2.101e-20
		rs1058319	C	T	0.864	1.117	5.41e-20
		rs13215045	C	T	0.684	1.076	1.48e-19
		rs28441558	C	T	0.055	1.168	3.57e-19
		rs143655302	G	A	0.979	1.304	4.03e-19
		rs1990613	T	C	0.504	1.069	2.18e-18
		rs56222401	G	A	0.255	1.076	3.231e-18
		rs4901313	G	T	0.813	1.087	7.615e-18
		rs12262998	C	T	0.676	1.071	9.652e-18
		rs6984837	G	A	0.319	1.079	8.14e-17
		rs7075427	A	C	0.918	1.125	1.118e-16
		rs10127983	T	C	0.312	1.068	1.384e-16
		rs6557704	A	G	0.278	1.072	5.12e-16
		rs6126986	C	T	0.479	1.065	1.243e-15
		rs10845938	G	A	0.557	1.061	2.6e-15
		rs2736098	T	C	0.26	1.075	4.1e-15
		rs12701838	A	G	0.73	1.07	1.989e-14
		rs10793821	T	C	0.578	1.059	2.26e-14
		rs817872	C	T	0.275	1.067	2.48e-14
		rs7591218	A	G	0.315	1.069	2.52e-14
		rs71595003	A	G	0.031	1.188	2.68e-14
		rs61735792	A	G	0.016	1.263	2.75e-14
		rs4558107	A	G	0.391	1.061	2.9e-14
		rs7968403	T	C	0.642	1.062	7.218e-14
		rs139283528	G	A	0.986	1.276	1.68e-13
		rs61752561	G	A	0.958	1.157	3.63e-13
		rs10122990	C	A	0.373	1.059	3.67e-13
		rs2038542	C	T	0.146	1.077	5.491e-13
		rs6571758	G	A	0.616	1.057	1.367e-12
		rs12781100	T	C	0.159	1.076	1.486e-12
		rs2018336	T	C	0.78	1.066	1.507e-12
		rs56159348	T	G	0.674	1.059	1.597e-12
		rs767127	G	A	0.497	1.054	2.87e-12
		rs3787099	A	G	0.914	1.108	3.2e-12
		rs73909841	T	C	0.928	1.107	3.277e-12
		rs9978557	C	T	0.902	1.098	4.08e-12
		rs607518	A	G	0.209	1.066	5.51e-12
		rs4842687	A	G	0.705	1.059	5.926e-12
		rs2292884	G	A	0.241	1.063	7.1e-12
		rs3918298	A	G	0.025	1.176	8.32e-12
		rs80130819	A	C	0.909	1.095	1.051e-11
		rs7489409	C	T	0.186	1.071	1.39e-11
		rs11863709	C	T	0.959	1.153	1.431e-11
		rs10090154	T	C	0.104	1.337	1.78e-11
		rs138466039	T	C	0.009	1.324	1.908e-11
		rs147847496	C	T	0.968	1.168	3.15e-11
		rs11691517	T	G	0.742	1.06	3.24e-11
		rs78378222	G	T	0.012	1.262	3.37e-11
		rs145053401	C	CAT	0.895	1.086	4.293e-11
		rs4795646	G	A	0.773	1.064	8.804e-11
		rs1811698	C	T	0.895	1.086	9.33e-11
		rs74702681	T	C	0.022	1.174	9.886e-11
		rs878987	G	A	0.147	1.074	1.4e-10
		rs2277283	C	T	0.315	1.055	1.605e-10
		rs2293607	T	C	0.749	1.059	1.86e-10
		rs963800	C	T	0.781	1.062	1.91e-10
		rs6956484	A	C	0.615	1.056	2.07e-10
		rs61890184	A	G	0.123	1.075	2.733e-10
		rs35006112	G	A	0.84	1.068	3.53e-10
		rs7650602	C	T	0.446	1.048	3.616e-10
		rs2066827	T	G	0.756	1.059	4.3e-10
		rs2074840	C	T	0.306	1.054	4.52e-10
		rs381331	A	G	0.611	1.054	5.75e-10
		rs12634	T	G	0.236	1.056	5.79e-10
		rs1004030	T	C	0.584	1.048	8.174e-10
		rs34925593	C	T	0.481	1.049	8.941e-10
		rs11561564	G	A	0.838	1.065	9.102e-10
		rs7295014	G	A	0.341	1.051	1.21e-09
		rs3110641	A	G	0.221	1.057	1.3e-09
		rs33984059	A	G	0.977	1.192	1.616e-09
		rs9469899	A	G	0.358	1.048	1.642e-09
		rs34540271	C	T	0.698	1.051	2.08e-09
		rs1861270	G	A	0.733	1.052	2.807e-09
		rs114810266	A	G	0.977	1.168	2.91e-09
		rs2672843	G	A	0.411	1.047	3.06e-09
		rs9625483	A	G	0.027	1.149	3.66e-09
		rs74634457	G	A	0.256	1.052	3.98e-09
		rs1881502	T	C	0.19	1.058	4.06e-09
		rs9686557	C	A	0.444	1.045	4.688e-09
		rs10885396	T	C	0.538	1.045	4.75e-09
		rs1935581	C	T	0.629	1.046	6.359e-09
		rs9443189	A	G	0.858	1.065	7.112e-09
		rs78809737	G	A	0.953	1.083	1.02e-08
		rs708723	C	T	0.439	1.044	1.026e-08
		rs74911261	A	G	0.023	1.153	1.045e-08
		rs7188897	T	C	0.35	1.048	1.23e-08
		rs11599847	T	C	0.96	1.122	1.403e-08
		rs10749415	A	G	0.945	1.104	1.51e-08
		rs73913932	G	A	0.07	1.085	1.53e-08
		rs11876000	T	G	0.414	1.043	1.831e-08
		rs8089411	C	T	0.444	1.044	1.978e-08
		rs7602028	C	A	0.711	1.052	2.151e-08
		rs11686272	T	G	0.44	1.045	2.232e-08
		rs9472120	C	T	0.491	1.042	2.465e-08
		rs12938538	T	C	0.558	1.043	2.934e-08
		rs7618603	A	C	0.169	1.057	3.079e-08
		rs8052913	C	T	0.385	1.044	3.24e-08
		rs12621900	C	T	0.769	1.052	3.449e-08
		rs184104770	A	C	0.019	1.172	3.72e-08
Effect allele (A1), reference allele (A2), effect allele frequency (Freq A1), risk ratio representing the relationship between SNPs and the exposure variable (OR). Abbreviation:BCa, bladder cancer; RCC, renal cell carcinoma; PCa, prostate cancer; BCa, bladder cancer; RCC, renal cell carcinoma; PCa, prostate cancer. aBCa related genetic variants were obtained from published summary statistic data …
